# Supplementary material for: Microbial gene expression during hibernation in arctic ground squirrels: greater differences across gut sections than in response to pre-hibernation dietary protein content
Source: Front Genet. 2023 Aug 10;14:1210143. doi: 10.3389/fgene.2023.1210143 (PMC10450147; doi:10.3389/fgene.2023.1210143)
Supplement: Supplementary file 2 [file DataSheet1.CSV]

Section	Level 1	Level 2	Level 3	KO ID	Gene
Cecum lumen	09100 Metabolism	09101 Carbohydrate metabolism	00520 Amino sugar and nucleotide sugar metabolism [PATH:ko00520]	K02564	nagB, GNPDA; glucosamine-6-phosphate deaminase [EC:3.5.99.6]
Cecum lumen	09100 Metabolism	09101 Carbohydrate metabolism	00520 Amino sugar and nucleotide sugar metabolism [PATH:ko00520]	K15899	pseF; pseudaminic acid cytidylyltransferase [EC:2.7.7.81]
Cecum lumen	09100 Metabolism	09101 Carbohydrate metabolism	00520 Amino sugar and nucleotide sugar metabolism [PATH:ko00520]	K01209	abfA; alpha-L-arabinofuranosidase [EC:3.2.1.55]
Cecum lumen	09100 Metabolism	09101 Carbohydrate metabolism	00650 Butanoate metabolism [PATH:ko00650]	K01580	E4.1.1.15, gadB, gadA, GAD; glutamate decarboxylase [EC:4.1.1.15]
Cecum lumen	09100 Metabolism	09102 Energy metabolism	00910 Nitrogen metabolism [PATH:ko00910]	K15876	nrfH; cytochrome c nitrite reductase small subunit
Cecum lumen	09100 Metabolism	09102 Energy metabolism	00920 Sulfur metabolism [PATH:ko00920]	K06881	nrnA; bifunctional oligoribonuclease and PAP phosphatase NrnA [EC:3.1.3.7 3.1.13.3]
Cecum lumen	09100 Metabolism	09103 Lipid metabolism	00564 Glycerophospholipid metabolism [PATH:ko00564]	K03736	eutC; ethanolamine ammonia-lyase small subunit [EC:4.3.1.7]
Cecum lumen	09100 Metabolism	09103 Lipid metabolism	00564 Glycerophospholipid metabolism [PATH:ko00564]	K06131	clsA_B; cardiolipin synthase A/B [EC:2.7.8.-]
Cecum lumen	09100 Metabolism	09104 Nucleotide metabolism	00230 Purine metabolism [PATH:ko00230]	K00602	purH; phosphoribosylaminoimidazolecarboxamide formyltransferase / IMP cyclohydrolase [EC:2.1.2.3 3.5.4.10]
Cecum lumen	09100 Metabolism	09104 Nucleotide metabolism	00240 Pyrimidine metabolism [PATH:ko00240]	K01465	URA4, pyrC; dihydroorotase [EC:3.5.2.3]
Cecum lumen	09100 Metabolism	09105 Amino acid metabolism	00250 Alanine, aspartate and glutamate metabolism [PATH:ko00250]	K01580	E4.1.1.15, gadB, gadA, GAD; glutamate decarboxylase [EC:4.1.1.15]
Cecum lumen	09100 Metabolism	09105 Amino acid metabolism	00260 Glycine, serine and threonine metabolism [PATH:ko00260]	K00639	kbl, GCAT; glycine C-acetyltransferase [EC:2.3.1.29]
Cecum lumen	09100 Metabolism	09105 Amino acid metabolism	00220 Arginine biosynthesis [PATH:ko00220]	K00611	OTC, argF, argI; ornithine carbamoyltransferase [EC:2.1.3.3]
Cecum lumen	09100 Metabolism	09105 Amino acid metabolism	00400 Phenylalanine, tyrosine and tryptophan biosynthesis [PATH:ko00400]	K00014	aroE; shikimate dehydrogenase [EC:1.1.1.25]
Cecum lumen	09100 Metabolism	09105 Amino acid metabolism	00400 Phenylalanine, tyrosine and tryptophan biosynthesis [PATH:ko00400]	K01736	aroC; chorismate synthase [EC:4.2.3.5]
Cecum lumen	09100 Metabolism	09106 Metabolism of other amino acids	00410 beta-Alanine metabolism [PATH:ko00410]	K01580	E4.1.1.15, gadB, gadA, GAD; glutamate decarboxylase [EC:4.1.1.15]
Cecum lumen	09100 Metabolism	09106 Metabolism of other amino acids	00430 Taurine and hypotaurine metabolism [PATH:ko00430]	K01580	E4.1.1.15, gadB, gadA, GAD; glutamate decarboxylase [EC:4.1.1.15]
Cecum lumen	09100 Metabolism	09107 Glycan biosynthesis and metabolism	00541 O-Antigen nucleotide sugar biosynthesis [PATH:ko00541]	K15899	pseF; pseudaminic acid cytidylyltransferase [EC:2.7.7.81]
Cecum lumen	09100 Metabolism	09108 Metabolism of cofactors and vitamins	00760 Nicotinate and nicotinamide metabolism [PATH:ko00760]	K03742	pncC; nicotinamide-nucleotide amidase [EC:3.5.1.42]
Cecum lumen	09100 Metabolism	09108 Metabolism of cofactors and vitamins	00670 One carbon pool by folate [PATH:ko00670]	K00602	purH; phosphoribosylaminoimidazolecarboxamide formyltransferase / IMP cyclohydrolase [EC:2.1.2.3 3.5.4.10]
Cecum lumen	09100 Metabolism	09108 Metabolism of cofactors and vitamins	00860 Porphyrin metabolism [PATH:ko00860]	K02302	cysG; uroporphyrin-III C-methyltransferase / precorrin-2 dehydrogenase / sirohydrochlorin ferrochelatase [EC:2.1.1.107 1.3.1.76 4.99.1.4]
Cecum lumen	09100 Metabolism	09109 Metabolism of terpenoids and polyketides	00900 Terpenoid backbone biosynthesis [PATH:ko00900]	K00991	ispD; 2-C-methyl-D-erythritol 4-phosphate cytidylyltransferase [EC:2.7.7.60]
Cecum lumen	09100 Metabolism	09109 Metabolism of terpenoids and polyketides	00900 Terpenoid backbone biosynthesis [PATH:ko00900]	K00919	ispE; 4-diphosphocytidyl-2-C-methyl-D-erythritol kinase [EC:2.7.1.148]
Cecum lumen	09100 Metabolism	09110 Biosynthesis of other secondary metabolites	00999 Biosynthesis of various plant secondary metabolites [PATH:ko00999]	K00014	aroE; shikimate dehydrogenase [EC:1.1.1.25]
Cecum lumen	09120 Genetic Information Processing	09121 Transcription	03020 RNA polymerase [PATH:ko03020]	K03046	rpoC; DNA-directed RNA polymerase subunit beta' [EC:2.7.7.6]
Cecum lumen	09120 Genetic Information Processing	09122 Translation	03010 Ribosome [PATH:ko03010]	K02982	RP-S3, rpsC; small subunit ribosomal protein S3
Cecum lumen	09120 Genetic Information Processing	09122 Translation	03010 Ribosome [PATH:ko03010]	K02988	RP-S5, MRPS5, rpsE; small subunit ribosomal protein S5
Cecum lumen	09120 Genetic Information Processing	09122 Translation	03010 Ribosome [PATH:ko03010]	K02906	RP-L3, MRPL3, rplC; large subunit ribosomal protein L3
Cecum lumen	09120 Genetic Information Processing	09122 Translation	03010 Ribosome [PATH:ko03010]	K02926	RP-L4, MRPL4, rplD; large subunit ribosomal protein L4
Cecum lumen	09120 Genetic Information Processing	09122 Translation	03010 Ribosome [PATH:ko03010]	K02931	RP-L5, MRPL5, rplE; large subunit ribosomal protein L5
Cecum lumen	09120 Genetic Information Processing	09122 Translation	03010 Ribosome [PATH:ko03010]	K02892	RP-L23, MRPL23, rplW; large subunit ribosomal protein L23
Cecum lumen	09120 Genetic Information Processing	09122 Translation	00970 Aminoacyl-tRNA biosynthesis [PATH:ko00970]	K01872	AARS, alaS; alanyl-tRNA synthetase [EC:6.1.1.7]
Cecum lumen	09120 Genetic Information Processing	09124 Replication and repair	03410 Base excision repair [PATH:ko03410]	K01151	nfo; deoxyribonuclease IV [EC:3.1.21.2]
Cecum lumen	09120 Genetic Information Processing	09124 Replication and repair	03440 Homologous recombination [PATH:ko03440]	K03629	recF; DNA replication and repair protein RecF
Cecum lumen	09130 Environmental Information Processing	09131 Membrane transport	02010 ABC transporters [PATH:ko02010]	K02071	metN; D-methionine transport system ATP-binding protein
Cecum lumen	09130 Environmental Information Processing	09131 Membrane transport	02010 ABC transporters [PATH:ko02010]	K09808	lolC_E; lipoprotein-releasing system permease protein
Cecum lumen	09130 Environmental Information Processing	09132 Signal transduction	02020 Two-component system [PATH:ko02020]	K07788	mdtB; multidrug efflux pump
Cecum lumen	09140 Cellular Processes	09145 Cellular community - prokaryotes	02024 Quorum sensing [PATH:ko02024]	K01580	E4.1.1.15, gadB, gadA, GAD; glutamate decarboxylase [EC:4.1.1.15]
Cecum lumen	09150 Organismal Systems	09156 Nervous system	04727 GABAergic synapse [PATH:ko04727]	K01580	E4.1.1.15, gadB, gadA, GAD; glutamate decarboxylase [EC:4.1.1.15]
Cecum lumen	09160 Human Diseases	09167 Endocrine and metabolic disease	04940 Type I diabetes mellitus [PATH:ko04940]	K01580	E4.1.1.15, gadB, gadA, GAD; glutamate decarboxylase [EC:4.1.1.15]
Cecum lumen	09160 Human Diseases	09176 Drug resistance: antineoplastic	01523 Antifolate resistance [PATH:ko01523]	K00602	purH; phosphoribosylaminoimidazolecarboxamide formyltransferase / IMP cyclohydrolase [EC:2.1.2.3 3.5.4.10]
Cecum lumen	09180 Brite Hierarchies	09181 Protein families: metabolism	01002 Peptidases and inhibitors [BR:ko01002]	K01372	BLMH, pepC; bleomycin hydrolase [EC:3.4.22.40]
Cecum lumen	09180 Brite Hierarchies	09181 Protein families: metabolism	01002 Peptidases and inhibitors [BR:ko01002]	K06894	yfhM; alpha-2-macroglobulin
Cecum lumen	09180 Brite Hierarchies	09181 Protein families: metabolism	01007 Amino acid related enzymes [BR:ko01007]	K01872	AARS, alaS; alanyl-tRNA synthetase [EC:6.1.1.7]
Cecum lumen	09180 Brite Hierarchies	09181 Protein families: metabolism	01007 Amino acid related enzymes [BR:ko01007]	K00639	kbl, GCAT; glycine C-acetyltransferase [EC:2.3.1.29]
Cecum lumen	09180 Brite Hierarchies	09182 Protein families: genetic information processing	03021 Transcription machinery [BR:ko03021]	K03046	rpoC; DNA-directed RNA polymerase subunit beta' [EC:2.7.7.6]
Cecum lumen	09180 Brite Hierarchies	09182 Protein families: genetic information processing	03011 Ribosome [BR:ko03011]	K02988	RP-S5, MRPS5, rpsE; small subunit ribosomal protein S5
Cecum lumen	09180 Brite Hierarchies	09182 Protein families: genetic information processing	03011 Ribosome [BR:ko03011]	K02906	RP-L3, MRPL3, rplC; large subunit ribosomal protein L3
Cecum lumen	09180 Brite Hierarchies	09182 Protein families: genetic information processing	03011 Ribosome [BR:ko03011]	K02926	RP-L4, MRPL4, rplD; large subunit ribosomal protein L4
Cecum lumen	09180 Brite Hierarchies	09182 Protein families: genetic information processing	03011 Ribosome [BR:ko03011]	K02931	RP-L5, MRPL5, rplE; large subunit ribosomal protein L5
Cecum lumen	09180 Brite Hierarchies	09182 Protein families: genetic information processing	03011 Ribosome [BR:ko03011]	K02892	RP-L23, MRPL23, rplW; large subunit ribosomal protein L23
Cecum lumen	09180 Brite Hierarchies	09182 Protein families: genetic information processing	03011 Ribosome [BR:ko03011]	K02982	RP-S3, rpsC; small subunit ribosomal protein S3
Cecum lumen	09180 Brite Hierarchies	09182 Protein families: genetic information processing	03009 Ribosome biogenesis [BR:ko03009]	K02528	ksgA; 16S rRNA (adenine1518-N6/adenine1519-N6)-dimethyltransferase [EC:2.1.1.182]
Cecum lumen	09180 Brite Hierarchies	09182 Protein families: genetic information processing	03016 Transfer RNA biogenesis [BR:ko03016]	K01872	AARS, alaS; alanyl-tRNA synthetase [EC:6.1.1.7]
Cecum lumen	09180 Brite Hierarchies	09182 Protein families: genetic information processing	03016 Transfer RNA biogenesis [BR:ko03016]	K07560	dtd, DTD; D-aminoacyl-tRNA deacylase [EC:3.1.1.96]
Cecum lumen	09180 Brite Hierarchies	09182 Protein families: genetic information processing	03016 Transfer RNA biogenesis [BR:ko03016]	K03495	gidA, mnmG, MTO1; tRNA uridine 5-carboxymethylaminomethyl modification enzyme
Cecum lumen	09180 Brite Hierarchies	09182 Protein families: genetic information processing	03016 Transfer RNA biogenesis [BR:ko03016]	K07568	queA; S-adenosylmethionine:tRNA ribosyltransferase-isomerase [EC:2.4.99.17]
Cecum lumen	09180 Brite Hierarchies	09182 Protein families: genetic information processing	03012 Translation factors [BR:ko03012]	K03242	EIF2S3; translation initiation factor 2 subunit 3
Cecum lumen	09180 Brite Hierarchies	09182 Protein families: genetic information processing	03032 DNA replication proteins [BR:ko03032]	K03530	hupB; DNA-binding protein HU-beta
Cecum lumen	09180 Brite Hierarchies	09182 Protein families: genetic information processing	03036 Chromosome and associated proteins [BR:ko03036]	K03530	hupB; DNA-binding protein HU-beta
Cecum lumen	09180 Brite Hierarchies	09182 Protein families: genetic information processing	03036 Chromosome and associated proteins [BR:ko03036]	K03495	gidA, mnmG, MTO1; tRNA uridine 5-carboxymethylaminomethyl modification enzyme
Cecum lumen	09180 Brite Hierarchies	09182 Protein families: genetic information processing	03400 DNA repair and recombination proteins [BR:ko03400]	K01151	nfo; deoxyribonuclease IV [EC:3.1.21.2]
Cecum lumen	09180 Brite Hierarchies	09182 Protein families: genetic information processing	03400 DNA repair and recombination proteins [BR:ko03400]	K03046	rpoC; DNA-directed RNA polymerase subunit beta' [EC:2.7.7.6]
Cecum lumen	09180 Brite Hierarchies	09182 Protein families: genetic information processing	03400 DNA repair and recombination proteins [BR:ko03400]	K03629	recF; DNA replication and repair protein RecF
Cecum lumen	09180 Brite Hierarchies	09182 Protein families: genetic information processing	03400 DNA repair and recombination proteins [BR:ko03400]	K03530	hupB; DNA-binding protein HU-beta
Cecum lumen	09180 Brite Hierarchies	09182 Protein families: genetic information processing	03400 DNA repair and recombination proteins [BR:ko03400]	K06881	nrnA; bifunctional oligoribonuclease and PAP phosphatase NrnA [EC:3.1.3.7 3.1.13.3]
Cecum lumen	09180 Brite Hierarchies	09183 Protein families: signaling and cellular processes	02000 Transporters [BR:ko02000]	K02071	metN; D-methionine transport system ATP-binding protein
Cecum lumen	09180 Brite Hierarchies	09183 Protein families: signaling and cellular processes	02000 Transporters [BR:ko02000]	K09808	lolC_E; lipoprotein-releasing system permease protein
Cecum lumen	09180 Brite Hierarchies	09183 Protein families: signaling and cellular processes	02000 Transporters [BR:ko02000]	K07788	mdtB; multidrug efflux pump
Cecum lumen	09180 Brite Hierarchies	09183 Protein families: signaling and cellular processes	04147 Exosome [BR:ko04147]	K00602	purH; phosphoribosylaminoimidazolecarboxamide formyltransferase / IMP cyclohydrolase [EC:2.1.2.3 3.5.4.10]
Cecum lumen	09180 Brite Hierarchies	09183 Protein families: signaling and cellular processes	02048 Prokaryotic defense system [BR:ko02048]	K07473	dinJ; DNA-damage-inducible protein J
Cecum lumen	09190 Not Included in Pathway or Brite	09192 Unclassified: genetic information processing	99975 Protein processing	K03545	tig; trigger factor
Cecum mucosa	09100 Metabolism	09101 Carbohydrate metabolism	00520 Amino sugar and nucleotide sugar metabolism [PATH:ko00520]	K03431	glmM; phosphoglucosamine mutase [EC:5.4.2.10]
Cecum mucosa	09100 Metabolism	09101 Carbohydrate metabolism	00520 Amino sugar and nucleotide sugar metabolism [PATH:ko00520]	K04042	glmU; bifunctional UDP-N-acetylglucosamine pyrophosphorylase / glucosamine-1-phosphate N-acetyltransferase [EC:2.7.7.23 2.3.1.157]
Cecum mucosa	09100 Metabolism	09102 Energy metabolism	00190 Oxidative phosphorylation [PATH:ko00190]	K02111	ATPF1A, atpA; F-type H+/Na+-transporting ATPase subunit alpha [EC:7.1.2.2 7.2.2.1]
Cecum mucosa	09100 Metabolism	09102 Energy metabolism	00195 Photosynthesis [PATH:ko00195]	K02111	ATPF1A, atpA; F-type H+/Na+-transporting ATPase subunit alpha [EC:7.1.2.2 7.2.2.1]
Cecum mucosa	09100 Metabolism	09104 Nucleotide metabolism	00230 Purine metabolism [PATH:ko00230]	K04765	mazG; nucleoside triphosphate diphosphatase [EC:3.6.1.9]
Cecum mucosa	09100 Metabolism	09104 Nucleotide metabolism	00240 Pyrimidine metabolism [PATH:ko00240]	K09903	pyrH; uridylate kinase [EC:2.7.4.22]
Cecum mucosa	09100 Metabolism	09104 Nucleotide metabolism	00240 Pyrimidine metabolism [PATH:ko00240]	K04765	mazG; nucleoside triphosphate diphosphatase [EC:3.6.1.9]
Cecum mucosa	09100 Metabolism	09104 Nucleotide metabolism	00240 Pyrimidine metabolism [PATH:ko00240]	K00560	thyA, TYMS; thymidylate synthase [EC:2.1.1.45]
Cecum mucosa	09100 Metabolism	09105 Amino acid metabolism	00400 Phenylalanine, tyrosine and tryptophan biosynthesis [PATH:ko00400]	K01736	aroC; chorismate synthase [EC:4.2.3.5]
Cecum mucosa	09100 Metabolism	09107 Glycan biosynthesis and metabolism	00541 O-Antigen nucleotide sugar biosynthesis [PATH:ko00541]	K04042	glmU; bifunctional UDP-N-acetylglucosamine pyrophosphorylase / glucosamine-1-phosphate N-acetyltransferase [EC:2.7.7.23 2.3.1.157]
Cecum mucosa	09100 Metabolism	09107 Glycan biosynthesis and metabolism	00541 O-Antigen nucleotide sugar biosynthesis [PATH:ko00541]	K19068	wbjC; UDP-2-acetamido-2,6-beta-L-arabino-hexul-4-ose reductase [EC:1.1.1.367]
Cecum mucosa	09100 Metabolism	09108 Metabolism of cofactors and vitamins	00760 Nicotinate and nicotinamide metabolism [PATH:ko00760]	K04765	mazG; nucleoside triphosphate diphosphatase [EC:3.6.1.9]
Cecum mucosa	09100 Metabolism	09108 Metabolism of cofactors and vitamins	00770 Pantothenate and CoA biosynthesis [PATH:ko00770]	K04765	mazG; nucleoside triphosphate diphosphatase [EC:3.6.1.9]
Cecum mucosa	09100 Metabolism	09108 Metabolism of cofactors and vitamins	00790 Folate biosynthesis [PATH:ko00790]	K03637	moaC, CNX3; cyclic pyranopterin monophosphate synthase [EC:4.6.1.17]
Cecum mucosa	09100 Metabolism	09108 Metabolism of cofactors and vitamins	00670 One carbon pool by folate [PATH:ko00670]	K00560	thyA, TYMS; thymidylate synthase [EC:2.1.1.45]
Cecum mucosa	09100 Metabolism	09109 Metabolism of terpenoids and polyketides	01053 Biosynthesis of siderophore group nonribosomal peptides [PATH:ko01053]	K02363	entE, dhbE, vibE, mxcE; 2,3-dihydroxybenzoate---[aryl-carrier protein] ligase [EC:6.3.2.14 6.2.1.71]
Cecum mucosa	09100 Metabolism	09111 Xenobiotics biodegradation and metabolism	00362 Benzoate degradation [PATH:ko00362]	K05783	benD-xylL; dihydroxycyclohexadiene carboxylate dehydrogenase [EC:1.3.1.25 1.3.1.-]
Cecum mucosa	09100 Metabolism	09111 Xenobiotics biodegradation and metabolism	00362 Benzoate degradation [PATH:ko00362]	K01055	pcaD; 3-oxoadipate enol-lactonase [EC:3.1.1.24]
Cecum mucosa	09100 Metabolism	09111 Xenobiotics biodegradation and metabolism	00364 Fluorobenzoate degradation [PATH:ko00364]	K05783	benD-xylL; dihydroxycyclohexadiene carboxylate dehydrogenase [EC:1.3.1.25 1.3.1.-]
Cecum mucosa	09100 Metabolism	09111 Xenobiotics biodegradation and metabolism	00622 Xylene degradation [PATH:ko00622]	K05783	benD-xylL; dihydroxycyclohexadiene carboxylate dehydrogenase [EC:1.3.1.25 1.3.1.-]
Cecum mucosa	09120 Genetic Information Processing	09121 Transcription	03020 RNA polymerase [PATH:ko03020]	K03043	rpoB; DNA-directed RNA polymerase subunit beta [EC:2.7.7.6]
Cecum mucosa	09120 Genetic Information Processing	09122 Translation	03010 Ribosome [PATH:ko03010]	K02992	RP-S7, MRPS7, rpsG; small subunit ribosomal protein S7
Cecum mucosa	09120 Genetic Information Processing	09122 Translation	00970 Aminoacyl-tRNA biosynthesis [PATH:ko00970]	K01866	YARS, tyrS; tyrosyl-tRNA synthetase [EC:6.1.1.1]
Cecum mucosa	09120 Genetic Information Processing	09123 Folding, sorting and degradation	04122 Sulfur relay system [PATH:ko04122]	K03637	moaC, CNX3; cyclic pyranopterin monophosphate synthase [EC:4.6.1.17]
Cecum mucosa	09120 Genetic Information Processing	09124 Replication and repair	03030 DNA replication [PATH:ko03030]	K02316	dnaG; DNA primase [EC:2.7.7.101]
Cecum mucosa	09130 Environmental Information Processing	09131 Membrane transport	02010 ABC transporters [PATH:ko02010]	K13892	gsiA; glutathione transport system ATP-binding protein
Cecum mucosa	09130 Environmental Information Processing	09132 Signal transduction	02020 Two-component system [PATH:ko02020]	K07639	rstB; two-component system, OmpR family, sensor histidine kinase RstB [EC:2.7.13.3]
Cecum mucosa	09130 Environmental Information Processing	09132 Signal transduction	02020 Two-component system [PATH:ko02020]	K04771	degP, htrA; serine protease Do [EC:3.4.21.107]
Cecum mucosa	09150 Organismal Systems	09149 Aging	04213 Longevity regulating pathway - multiple species [PATH:ko04213]	K03695	clpB; ATP-dependent Clp protease ATP-binding subunit ClpB
Cecum mucosa	09160 Human Diseases	09175 Drug resistance: antimicrobial	01503 Cationic antimicrobial peptide (CAMP) resistance [PATH:ko01503]	K04771	degP, htrA; serine protease Do [EC:3.4.21.107]
Cecum mucosa	09160 Human Diseases	09176 Drug resistance: antineoplastic	01523 Antifolate resistance [PATH:ko01523]	K00560	thyA, TYMS; thymidylate synthase [EC:2.1.1.45]
Cecum mucosa	09180 Brite Hierarchies	09181 Protein families: metabolism	01001 Protein kinases [BR:ko01001]	K07154	hipA; serine/threonine-protein kinase HipA [EC:2.7.11.1]
Cecum mucosa	09180 Brite Hierarchies	09181 Protein families: metabolism	01001 Protein kinases [BR:ko01001]	K07639	rstB; two-component system, OmpR family, sensor histidine kinase RstB [EC:2.7.13.3]
Cecum mucosa	09180 Brite Hierarchies	09181 Protein families: metabolism	01002 Peptidases and inhibitors [BR:ko01002]	K04771	degP, htrA; serine protease Do [EC:3.4.21.107]
Cecum mucosa	09180 Brite Hierarchies	09181 Protein families: metabolism	01008 Polyketide biosynthesis proteins [BR:ko01008]	K02363	entE, dhbE, vibE, mxcE; 2,3-dihydroxybenzoate---[aryl-carrier protein] ligase [EC:6.3.2.14 6.2.1.71]
Cecum mucosa	09180 Brite Hierarchies	09181 Protein families: metabolism	01007 Amino acid related enzymes [BR:ko01007]	K01866	YARS, tyrS; tyrosyl-tRNA synthetase [EC:6.1.1.1]
Cecum mucosa	09180 Brite Hierarchies	09181 Protein families: metabolism	00194 Photosynthesis proteins [BR:ko00194]	K02111	ATPF1A, atpA; F-type H+/Na+-transporting ATPase subunit alpha [EC:7.1.2.2 7.2.2.1]
Cecum mucosa	09180 Brite Hierarchies	09182 Protein families: genetic information processing	03021 Transcription machinery [BR:ko03021]	K03043	rpoB; DNA-directed RNA polymerase subunit beta [EC:2.7.7.6]
Cecum mucosa	09180 Brite Hierarchies	09182 Protein families: genetic information processing	03011 Ribosome [BR:ko03011]	K02992	RP-S7, MRPS7, rpsG; small subunit ribosomal protein S7
Cecum mucosa	09180 Brite Hierarchies	09182 Protein families: genetic information processing	03016 Transfer RNA biogenesis [BR:ko03016]	K01866	YARS, tyrS; tyrosyl-tRNA synthetase [EC:6.1.1.1]
Cecum mucosa	09180 Brite Hierarchies	09182 Protein families: genetic information processing	03012 Translation factors [BR:ko03012]	K03243	EIF5B; translation initiation factor 5B
Cecum mucosa	09180 Brite Hierarchies	09182 Protein families: genetic information processing	03110 Chaperones and folding catalysts [BR:ko03110]	K03695	clpB; ATP-dependent Clp protease ATP-binding subunit ClpB
Cecum mucosa	09180 Brite Hierarchies	09182 Protein families: genetic information processing	03110 Chaperones and folding catalysts [BR:ko03110]	K04771	degP, htrA; serine protease Do [EC:3.4.21.107]
Cecum mucosa	09180 Brite Hierarchies	09182 Protein families: genetic information processing	03032 DNA replication proteins [BR:ko03032]	K15255	PIF1; ATP-dependent DNA helicase PIF1 [EC:5.6.2.3]
Cecum mucosa	09180 Brite Hierarchies	09182 Protein families: genetic information processing	03032 DNA replication proteins [BR:ko03032]	K02316	dnaG; DNA primase [EC:2.7.7.101]
Cecum mucosa	09180 Brite Hierarchies	09182 Protein families: genetic information processing	03400 DNA repair and recombination proteins [BR:ko03400]	K03043	rpoB; DNA-directed RNA polymerase subunit beta [EC:2.7.7.6]
Cecum mucosa	09180 Brite Hierarchies	09182 Protein families: genetic information processing	03029 Mitochondrial biogenesis [BR:ko03029]	K01866	YARS, tyrS; tyrosyl-tRNA synthetase [EC:6.1.1.1]
Cecum mucosa	09180 Brite Hierarchies	09182 Protein families: genetic information processing	03029 Mitochondrial biogenesis [BR:ko03029]	K15255	PIF1; ATP-dependent DNA helicase PIF1 [EC:5.6.2.3]
Cecum mucosa	09180 Brite Hierarchies	09183 Protein families: signaling and cellular processes	02000 Transporters [BR:ko02000]	K13892	gsiA; glutathione transport system ATP-binding protein
Cecum mucosa	09180 Brite Hierarchies	09183 Protein families: signaling and cellular processes	02000 Transporters [BR:ko02000]	K16090	fiu; catecholate siderophore receptor
Cecum mucosa	09180 Brite Hierarchies	09183 Protein families: signaling and cellular processes	02022 Two-component system [BR:ko02022]	K07639	rstB; two-component system, OmpR family, sensor histidine kinase RstB [EC:2.7.13.3]
Cecum mucosa	09180 Brite Hierarchies	09183 Protein families: signaling and cellular processes	02048 Prokaryotic defense system [BR:ko02048]	K07154	hipA; serine/threonine-protein kinase HipA [EC:2.7.11.1]
Cecum mucosa	09180 Brite Hierarchies	09183 Protein families: signaling and cellular processes	01504 Antimicrobial resistance genes [BR:ko01504]	K18234	vat; virginiamycin A acetyltransferase [EC:2.3.1.-]
Cecum mucosa	09190 Not Included in Pathway or Brite	09191 Unclassified: metabolism	99980 Enzymes with EC numbers	K09022	ridA, tdcF, RIDA; 2-iminobutanoate/2-iminopropanoate deaminase [EC:3.5.99.10]
Cecum mucosa	09190 Not Included in Pathway or Brite	09192 Unclassified: genetic information processing	99975 Protein processing	K03190	ureD, ureH; urease accessory protein
SI lumen	09180 Brite Hierarchies	09182 Protein families: genetic information processing	03000 Transcription factors	K07738	nrdR; Transcriptional repressor
SI mucosa	09100 Metabolism	09101 Carbohydrate metabolism	00010 Glycolysis / Gluconeogenesis [PATH:ko00010]	K15633	gpmI; 2,3-bisphosphoglycerate-independent phosphoglycerate mutase [EC:5.4.2.12]
SI mucosa	09100 Metabolism	09101 Carbohydrate metabolism	00020 Citrate cycle (TCA cycle) [PATH:ko00020]	K00244	frdA; fumarate reductase flavoprotein subunit [EC:1.3.5.4]
SI mucosa	09100 Metabolism	09101 Carbohydrate metabolism	00040 Pentose and glucuronate interconversions [PATH:ko00040]	K00041	uxaB; tagaturonate reductase [EC:1.1.1.58]
SI mucosa	09100 Metabolism	09101 Carbohydrate metabolism	00051 Fructose and mannose metabolism [PATH:ko00051]	K01729	algL; poly(beta-D-mannuronate) lyase [EC:4.2.2.3]
SI mucosa	09100 Metabolism	09101 Carbohydrate metabolism	00520 Amino sugar and nucleotide sugar metabolism [PATH:ko00520]	K01443	nagA, AMDHD2; N-acetylglucosamine-6-phosphate deacetylase [EC:3.5.1.25]
SI mucosa	09100 Metabolism	09101 Carbohydrate metabolism	00620 Pyruvate metabolism [PATH:ko00620]	K00244	frdA; fumarate reductase flavoprotein subunit [EC:1.3.5.4]
SI mucosa	09100 Metabolism	09101 Carbohydrate metabolism	00620 Pyruvate metabolism [PATH:ko00620]	K01649	leuA, IMS; 2-isopropylmalate synthase [EC:2.3.3.13]
SI mucosa	09100 Metabolism	09101 Carbohydrate metabolism	00630 Glyoxylate and dicarboxylate metabolism [PATH:ko00630]	K17865	croR; 3-hydroxybutyryl-CoA dehydratase [EC:4.2.1.55]
SI mucosa	09100 Metabolism	09101 Carbohydrate metabolism	00650 Butanoate metabolism [PATH:ko00650]	K17865	croR; 3-hydroxybutyryl-CoA dehydratase [EC:4.2.1.55]
SI mucosa	09100 Metabolism	09101 Carbohydrate metabolism	00650 Butanoate metabolism [PATH:ko00650]	K00244	frdA; fumarate reductase flavoprotein subunit [EC:1.3.5.4]
SI mucosa	09100 Metabolism	09102 Energy metabolism	00190 Oxidative phosphorylation [PATH:ko00190]	K00244	frdA; fumarate reductase flavoprotein subunit [EC:1.3.5.4]
SI mucosa	09100 Metabolism	09102 Energy metabolism	00190 Oxidative phosphorylation [PATH:ko00190]	K02112	ATPF1B, atpD; F-type H+/Na+-transporting ATPase subunit beta [EC:7.1.2.2 7.2.2.1]
SI mucosa	09100 Metabolism	09102 Energy metabolism	00190 Oxidative phosphorylation [PATH:ko00190]	K02117	ATPVA, ntpA, atpA; V/A-type H+/Na+-transporting ATPase subunit A [EC:7.1.2.2 7.2.2.1]
SI mucosa	09100 Metabolism	09102 Energy metabolism	00195 Photosynthesis [PATH:ko00195]	K02112	ATPF1B, atpD; F-type H+/Na+-transporting ATPase subunit beta [EC:7.1.2.2 7.2.2.1]
SI mucosa	09100 Metabolism	09102 Energy metabolism	00720 Carbon fixation pathways in prokaryotes [PATH:ko00720]	K00244	frdA; fumarate reductase flavoprotein subunit [EC:1.3.5.4]
SI mucosa	09100 Metabolism	09102 Energy metabolism	00680 Methane metabolism [PATH:ko00680]	K00579	mtrC; tetrahydromethanopterin S-methyltransferase subunit C [EC:2.1.1.86]
SI mucosa	09100 Metabolism	09102 Energy metabolism	00680 Methane metabolism [PATH:ko00680]	K00584	mtrH; tetrahydromethanopterin S-methyltransferase subunit H [EC:2.1.1.86]
SI mucosa	09100 Metabolism	09102 Energy metabolism	00680 Methane metabolism [PATH:ko00680]	K03389	hdrB2; heterodisulfide reductase subunit B2 [EC:1.8.7.3 1.8.98.4 1.8.98.5 1.8.98.6]
SI mucosa	09100 Metabolism	09102 Energy metabolism	00680 Methane metabolism [PATH:ko00680]	K15633	gpmI; 2,3-bisphosphoglycerate-independent phosphoglycerate mutase [EC:5.4.2.12]
SI mucosa	09100 Metabolism	09102 Energy metabolism	00910 Nitrogen metabolism [PATH:ko00910]	K02567	napA; nitrate reductase (cytochrome) [EC:1.9.6.1]
SI mucosa	09100 Metabolism	09102 Energy metabolism	00910 Nitrogen metabolism [PATH:ko00910]	K03385	nrfA; nitrite reductase (cytochrome c-552) [EC:1.7.2.2]
SI mucosa	09100 Metabolism	09102 Energy metabolism	00910 Nitrogen metabolism [PATH:ko00910]	K00926	arcC; carbamate kinase [EC:2.7.2.2]
SI mucosa	09100 Metabolism	09104 Nucleotide metabolism	00230 Purine metabolism [PATH:ko00230]	K01923	purC; phosphoribosylaminoimidazole-succinocarboxamide synthase [EC:6.3.2.6]
SI mucosa	09100 Metabolism	09104 Nucleotide metabolism	00230 Purine metabolism [PATH:ko00230]	K00926	arcC; carbamate kinase [EC:2.7.2.2]
SI mucosa	09100 Metabolism	09104 Nucleotide metabolism	00240 Pyrimidine metabolism [PATH:ko00240]	K01937	pyrG, CTPS; CTP synthase [EC:6.3.4.2]
SI mucosa	09100 Metabolism	09105 Amino acid metabolism	00250 Alanine, aspartate and glutamate metabolism [PATH:ko00250]	K01755	argH, ASL; argininosuccinate lyase [EC:4.3.2.1]
SI mucosa	09100 Metabolism	09105 Amino acid metabolism	00260 Glycine, serine and threonine metabolism [PATH:ko00260]	K15633	gpmI; 2,3-bisphosphoglycerate-independent phosphoglycerate mutase [EC:5.4.2.12]
SI mucosa	09100 Metabolism	09105 Amino acid metabolism	00290 Valine, leucine and isoleucine biosynthesis [PATH:ko00290]	K01649	leuA, IMS; 2-isopropylmalate synthase [EC:2.3.3.13]
SI mucosa	09100 Metabolism	09105 Amino acid metabolism	00220 Arginine biosynthesis [PATH:ko00220]	K01755	argH, ASL; argininosuccinate lyase [EC:4.3.2.1]
SI mucosa	09100 Metabolism	09105 Amino acid metabolism	00220 Arginine biosynthesis [PATH:ko00220]	K00926	arcC; carbamate kinase [EC:2.7.2.2]
SI mucosa	09100 Metabolism	09105 Amino acid metabolism	00330 Arginine and proline metabolism [PATH:ko00330]	K13746	cansdh; carboxynorspermidine synthase [EC:1.5.1.43]
SI mucosa	09100 Metabolism	09105 Amino acid metabolism	00330 Arginine and proline metabolism [PATH:ko00330]	K10793	prdA; D-proline reductase (dithiol) PrdA [EC:1.21.4.1]
SI mucosa	09100 Metabolism	09105 Amino acid metabolism	00400 Phenylalanine, tyrosine and tryptophan biosynthesis [PATH:ko00400]	K11646	K11646; 3-dehydroquinate synthase II [EC:1.4.1.24]
SI mucosa	09100 Metabolism	09106 Metabolism of other amino acids	00470 D-Amino acid metabolism [PATH:ko00470]	K10793	prdA; D-proline reductase (dithiol) PrdA [EC:1.21.4.1]
SI mucosa	09100 Metabolism	09106 Metabolism of other amino acids	00480 Glutathione metabolism [PATH:ko00480]	K07160	pxpA; 5-oxoprolinase (ATP-hydrolysing) subunit A [EC:3.5.2.9]
SI mucosa	09100 Metabolism	09106 Metabolism of other amino acids	00480 Glutathione metabolism [PATH:ko00480]	K01255	CARP, pepA; leucyl aminopeptidase [EC:3.4.11.1]
SI mucosa	09100 Metabolism	09107 Glycan biosynthesis and metabolism	00531 Glycosaminoglycan degradation [PATH:ko00531]	K01205	NAGLU; alpha-N-acetylglucosaminidase [EC:3.2.1.50]
SI mucosa	09100 Metabolism	09108 Metabolism of cofactors and vitamins	00860 Porphyrin metabolism [PATH:ko00860]	K02232	cobQ, cbiP; adenosylcobyric acid synthase [EC:6.3.5.10]
SI mucosa	09120 Genetic Information Processing	09121 Transcription	03020 RNA polymerase [PATH:ko03020]	K03044	rpoB1; DNA-directed RNA polymerase subunit B' [EC:2.7.7.6]
SI mucosa	09120 Genetic Information Processing	09121 Transcription	03020 RNA polymerase [PATH:ko03020]	K03041	rpoA1; DNA-directed RNA polymerase subunit A' [EC:2.7.7.6]
SI mucosa	09120 Genetic Information Processing	09121 Transcription	03020 RNA polymerase [PATH:ko03020]	K03047	rpoD; DNA-directed RNA polymerase subunit D [EC:2.7.7.6]
SI mucosa	09120 Genetic Information Processing	09122 Translation	03010 Ribosome [PATH:ko03010]	K02988	RP-S5, MRPS5, rpsE; small subunit ribosomal protein S5
SI mucosa	09120 Genetic Information Processing	09122 Translation	03010 Ribosome [PATH:ko03010]	K02863	RP-L1, MRPL1, rplA; large subunit ribosomal protein L1
SI mucosa	09120 Genetic Information Processing	09122 Translation	03010 Ribosome [PATH:ko03010]	K02886	RP-L2, MRPL2, rplB; large subunit ribosomal protein L2
SI mucosa	09120 Genetic Information Processing	09122 Translation	03010 Ribosome [PATH:ko03010]	K02864	RP-L10, MRPL10, rplJ; large subunit ribosomal protein L10
SI mucosa	09120 Genetic Information Processing	09122 Translation	00970 Aminoacyl-tRNA biosynthesis [PATH:ko00970]	K01883	CARS, cysS; cysteinyl-tRNA synthetase [EC:6.1.1.16]
SI mucosa	09120 Genetic Information Processing	09122 Translation	00970 Aminoacyl-tRNA biosynthesis [PATH:ko00970]	K01890	FARSB, pheT; phenylalanyl-tRNA synthetase beta chain [EC:6.1.1.20]
SI mucosa	09130 Environmental Information Processing	09131 Membrane transport	02010 ABC transporters [PATH:ko02010]	K15580	oppA, mppA; oligopeptide transport system substrate-binding protein
SI mucosa	09130 Environmental Information Processing	09131 Membrane transport	02010 ABC transporters [PATH:ko02010]	K16200	dppB1; dipeptide transport system permease protein
SI mucosa	09130 Environmental Information Processing	09131 Membrane transport	02010 ABC transporters [PATH:ko02010]	K02007	cbiM; cobalt/nickel transport system permease protein
SI mucosa	09130 Environmental Information Processing	09131 Membrane transport	02010 ABC transporters [PATH:ko02010]	K09810	lolD; lipoprotein-releasing system ATP-binding protein [EC:7.6.2.-]
SI mucosa	09130 Environmental Information Processing	09132 Signal transduction	02020 Two-component system [PATH:ko02020]	K00244	frdA; fumarate reductase flavoprotein subunit [EC:1.3.5.4]
SI mucosa	09140 Cellular Processes	09141 Transport and catabolism	04142 Lysosome [PATH:ko04142]	K01205	NAGLU; alpha-N-acetylglucosaminidase [EC:3.2.1.50]
SI mucosa	09140 Cellular Processes	09145 Cellular community - prokaryotes	02024 Quorum sensing [PATH:ko02024]	K15580	oppA, mppA; oligopeptide transport system substrate-binding protein
SI mucosa	09160 Human Diseases	09175 Drug resistance: antimicrobial	01501 beta-Lactam resistance [PATH:ko01501]	K15580	oppA, mppA; oligopeptide transport system substrate-binding protein
SI mucosa	09180 Brite Hierarchies	09181 Protein families: metabolism	01002 Peptidases and inhibitors [BR:ko01002]	K01255	CARP, pepA; leucyl aminopeptidase [EC:3.4.11.1]
SI mucosa	09180 Brite Hierarchies	09181 Protein families: metabolism	01007 Amino acid related enzymes [BR:ko01007]	K01883	CARS, cysS; cysteinyl-tRNA synthetase [EC:6.1.1.16]
SI mucosa	09180 Brite Hierarchies	09181 Protein families: metabolism	01007 Amino acid related enzymes [BR:ko01007]	K01890	FARSB, pheT; phenylalanyl-tRNA synthetase beta chain [EC:6.1.1.20]
SI mucosa	09180 Brite Hierarchies	09181 Protein families: metabolism	00194 Photosynthesis proteins [BR:ko00194]	K02112	ATPF1B, atpD; F-type H+/Na+-transporting ATPase subunit beta [EC:7.1.2.2 7.2.2.1]
SI mucosa	09180 Brite Hierarchies	09182 Protein families: genetic information processing	03000 Transcription factors [BR:ko03000]	K10947	padR; PadR family transcriptional regulator, regulatory protein PadR
SI mucosa	09180 Brite Hierarchies	09182 Protein families: genetic information processing	03021 Transcription machinery [BR:ko03021]	K02601	nusG; transcription termination/antitermination protein NusG
SI mucosa	09180 Brite Hierarchies	09182 Protein families: genetic information processing	03021 Transcription machinery [BR:ko03021]	K03041	rpoA1; DNA-directed RNA polymerase subunit A' [EC:2.7.7.6]
SI mucosa	09180 Brite Hierarchies	09182 Protein families: genetic information processing	03021 Transcription machinery [BR:ko03021]	K03044	rpoB1; DNA-directed RNA polymerase subunit B' [EC:2.7.7.6]
SI mucosa	09180 Brite Hierarchies	09182 Protein families: genetic information processing	03021 Transcription machinery [BR:ko03021]	K03047	rpoD; DNA-directed RNA polymerase subunit D [EC:2.7.7.6]
SI mucosa	09180 Brite Hierarchies	09182 Protein families: genetic information processing	03011 Ribosome [BR:ko03011]	K02988	RP-S5, MRPS5, rpsE; small subunit ribosomal protein S5
SI mucosa	09180 Brite Hierarchies	09182 Protein families: genetic information processing	03011 Ribosome [BR:ko03011]	K02863	RP-L1, MRPL1, rplA; large subunit ribosomal protein L1
SI mucosa	09180 Brite Hierarchies	09182 Protein families: genetic information processing	03011 Ribosome [BR:ko03011]	K02886	RP-L2, MRPL2, rplB; large subunit ribosomal protein L2
SI mucosa	09180 Brite Hierarchies	09182 Protein families: genetic information processing	03011 Ribosome [BR:ko03011]	K02864	RP-L10, MRPL10, rplJ; large subunit ribosomal protein L10
SI mucosa	09180 Brite Hierarchies	09182 Protein families: genetic information processing	03009 Ribosome biogenesis [BR:ko03009]	K06174	ABCE1, Rli1; ATP-binding cassette, sub-family E, member 1
SI mucosa	09180 Brite Hierarchies	09182 Protein families: genetic information processing	03009 Ribosome biogenesis [BR:ko03009]	K02601	nusG; transcription termination/antitermination protein NusG
SI mucosa	09180 Brite Hierarchies	09182 Protein families: genetic information processing	03009 Ribosome biogenesis [BR:ko03009]	K03501	gidB, rsmG; 16S rRNA (guanine527-N7)-methyltransferase [EC:2.1.1.170]
SI mucosa	09180 Brite Hierarchies	09182 Protein families: genetic information processing	03009 Ribosome biogenesis [BR:ko03009]	K03665	hflX; GTPase
SI mucosa	09180 Brite Hierarchies	09182 Protein families: genetic information processing	03016 Transfer RNA biogenesis [BR:ko03016]	K00974	cca; tRNA nucleotidyltransferase (CCA-adding enzyme) [EC:2.7.7.72 3.1.3.- 3.1.4.-]
SI mucosa	09180 Brite Hierarchies	09182 Protein families: genetic information processing	03016 Transfer RNA biogenesis [BR:ko03016]	K01883	CARS, cysS; cysteinyl-tRNA synthetase [EC:6.1.1.16]
SI mucosa	09180 Brite Hierarchies	09182 Protein families: genetic information processing	03016 Transfer RNA biogenesis [BR:ko03016]	K01890	FARSB, pheT; phenylalanyl-tRNA synthetase beta chain [EC:6.1.1.20]
SI mucosa	09180 Brite Hierarchies	09182 Protein families: genetic information processing	03016 Transfer RNA biogenesis [BR:ko03016]	K03439	trmB, METTL1, TRM8; tRNA (guanine-N7-)-methyltransferase [EC:2.1.1.33]
SI mucosa	09180 Brite Hierarchies	09182 Protein families: genetic information processing	03012 Translation factors [BR:ko03012]	K03243	EIF5B; translation initiation factor 5B
SI mucosa	09180 Brite Hierarchies	09182 Protein families: genetic information processing	03012 Translation factors [BR:ko03012]	K02355	fusA, GFM, EFG; elongation factor G
SI mucosa	09180 Brite Hierarchies	09182 Protein families: genetic information processing	03012 Translation factors [BR:ko03012]	K02838	frr, MRRF, RRF; ribosome recycling factor
SI mucosa	09180 Brite Hierarchies	09182 Protein families: genetic information processing	03012 Translation factors [BR:ko03012]	K02836	prfB; peptide chain release factor 2
SI mucosa	09180 Brite Hierarchies	09182 Protein families: genetic information processing	03036 Chromosome and associated proteins [BR:ko03036]	K03501	gidB, rsmG; 16S rRNA (guanine527-N7)-methyltransferase [EC:2.1.1.170]
SI mucosa	09180 Brite Hierarchies	09182 Protein families: genetic information processing	03029 Mitochondrial biogenesis [BR:ko03029]	K02355	fusA, GFM, EFG; elongation factor G
SI mucosa	09180 Brite Hierarchies	09183 Protein families: signaling and cellular processes	02000 Transporters [BR:ko02000]	K15580	oppA, mppA; oligopeptide transport system substrate-binding protein
SI mucosa	09180 Brite Hierarchies	09183 Protein families: signaling and cellular processes	02000 Transporters [BR:ko02000]	K16200	dppB1; dipeptide transport system permease protein
SI mucosa	09180 Brite Hierarchies	09183 Protein families: signaling and cellular processes	02000 Transporters [BR:ko02000]	K02007	cbiM; cobalt/nickel transport system permease protein
SI mucosa	09180 Brite Hierarchies	09183 Protein families: signaling and cellular processes	02000 Transporters [BR:ko02000]	K01552	ecfA; energy-coupling factor transport system ATP-binding protein [EC:7.-.-.-]
SI mucosa	09180 Brite Hierarchies	09183 Protein families: signaling and cellular processes	02000 Transporters [BR:ko02000]	K09810	lolD; lipoprotein-releasing system ATP-binding protein [EC:7.6.2.-]
SI mucosa	09180 Brite Hierarchies	09183 Protein families: signaling and cellular processes	02000 Transporters [BR:ko02000]	K03286	TC.OOP; OmpA-OmpF porin, OOP family
SI mucosa	09180 Brite Hierarchies	09183 Protein families: signaling and cellular processes	04147 Exosome [BR:ko04147]	K01755	argH, ASL; argininosuccinate lyase [EC:4.3.2.1]
SI mucosa	09180 Brite Hierarchies	09183 Protein families: signaling and cellular processes	04147 Exosome [BR:ko04147]	K01205	NAGLU; alpha-N-acetylglucosaminidase [EC:3.2.1.50]
SI mucosa	09180 Brite Hierarchies	09183 Protein families: signaling and cellular processes	00536 Glycosaminoglycan binding proteins [BR:ko00536]	K19019	HABP4; intracellular hyaluronan-binding protein 4
SI mucosa	09180 Brite Hierarchies	09183 Protein families: signaling and cellular processes	00537 Glycosylphosphatidylinositol (GPI)-anchored proteins [BR:ko00537]	K19019	HABP4; intracellular hyaluronan-binding protein 4
SI mucosa	09190 Not Included in Pathway or Brite	09191 Unclassified: metabolism	99980 Enzymes with EC numbers	K16212	mgp; 4-O-beta-D-mannosyl-D-glucose phosphorylase [EC:2.4.1.281]
SI mucosa	09190 Not Included in Pathway or Brite	09191 Unclassified: metabolism	99980 Enzymes with EC numbers	K19802	ycjG, ykfB; L-Ala-D/L-Glu epimerase [EC:5.1.1.20]
SI mucosa	09190 Not Included in Pathway or Brite	09191 Unclassified: metabolism	99982 Energy metabolism	K14101	ehaJ; energy-converting hydrogenase A subunit J
SI mucosa	09190 Not Included in Pathway or Brite	09191 Unclassified: metabolism	99982 Energy metabolism	K14106	ehaO; energy-converting hydrogenase A subunit O
SI mucosa	09190 Not Included in Pathway or Brite	09191 Unclassified: metabolism	99982 Energy metabolism	K14115	ehbF; energy-converting hydrogenase B subunit F
SI mucosa	09190 Not Included in Pathway or Brite	09193 Unclassified: signaling and cellular processes	99978 Cell growth	K06381	spoIID; stage II sporulation protein D
SI mucosa	09190 Not Included in Pathway or Brite	09194 Poorly characterized	99997 Function unknown	K09990	K09990; uncharacterized protein
